# Supplementary material for: Collagenase-Responsive Hydrogel Loaded with GSK2606414 Nanoparticles for Periodontitis Treatment through Inhibiting Inflammation-Induced Expression of PERK of Periodontal Ligament Stem Cells
Source: Pharmaceutics. 2023 Oct 20;15(10):2503. doi: 10.3390/pharmaceutics15102503 (PMC10609791; doi:10.3390/pharmaceutics15102503)
Supplement: Supplementary file 1 [file pharmaceutics-15-02503-s001.zip]

Archive with 1 entries (1 files):
- pharmaceutics-2570480-supplementary.pdf
